# Supplementary material for: Cardiac Metastasis from Poorly Differentiated Thyroid Carcinoma: A Rare Case Report and Review of the Literature
Source: Oncol Res. 2026 Jul 16;34(8):29. doi: 10.32604/or.2026.079674 (PMC13397374; doi:10.32604/or.2026.079674)
Supplement: Supplementary file 1 [file OncolRes-34-79674-s001.zip]

Archive with 1 entries (1 files):
- TSP_OR_79674-Supplementary_Material_S1.docx
